# Supplementary material for: Discovery of physalin biosynthesis and structure modification of physalins in Physalis alkekengi L. var. Franchetii
Source: Front Plant Sci. 2022 Oct 10;13:956083. doi: 10.3389/fpls.2022.956083 (PMC9589361; doi:10.3389/fpls.2022.956083)
Supplement: Supplementary file 8 [file Data_Sheet_2.xlsx]

## Sheet: all data
		physalin-109	Physalin D	Physalin E	Isophysalin A	physalin-02	Physalin J	physalin-17	Physalin N	physalin-66	Physalin F	Physalin X	Physalin B	Physalin Z	Isophysalin B	withaphysalin N	Withaphysalin A	(18S)-Withaphysalin F	Physagulin E	Physanol A	Withaphysalin D
20210825-PAC-03-01	PAC-JL-01-01	49078.5	52993.7	227298	196160	4642.48	169903	12287	1113589	17950	478368	743545	242961	275808	1019926	17413.7	3944.53	4907.94	25865.1	727210	15317.2
20210825-PAC-03-02	PAC-JL-01-02	50538.1	50176.8	212767	187389	4099.62	168826	12110.1	1108809	16730.6	399834	668943	239311	244318	945093	18087.4	3914.59	4626.66	24937.2	698791	15368
20210825-PAC-05-01	PAC-LN-02-01	22721.7	14661.2	153720	156799	3397.9	145381	5568.38	446024	12734.5	418689	301264	133209	113257	583907	42428.9	12875.4	18803.4	15566.2	264003	6767.84
20210825-PAC-05-02	PAC-LN-02-02	60693.9	27261.3	398692	344072	7941.52	462779	9975.69	1436248	10331.5	1140381	911061	418640	452887	1880652	83209.2	19728	40819.5	36318.4	653188	12780.1
20210825-PAC-06-01	PAC-JL-02-01	27644.3	47123.8	149969	185652	5291.27	142359	10579.4	1056660	14882.7	378775	678241	160870	246386	710811	33427.5	8188.77	14119.6	35727.7	555630	9891.47
20210825-PAC-06-02	PAC-JL-02-02	31892.5	45256.4	165908	195972	6966.94	186188	13025.6	1240912	16067.8	409184	783172	187724	316225	717638	34298.3	7788.04	14200.6	39101.6	586915	9729.55
20210825-PAC-07-01	PAC-JL-03-01	57788.4	81408.5	264627	237422	10274.9	418968	12136.1	1241648	23261.5	621712	872968	149424	296130	780945	16255.2	2766.67	3978.41	35899	455783	7368.34
20210825-PAC-07-02	PAC-JL-03-02	58469.4	88581.8	268461	241323	8628.9	396392	12210.1	1194979	22970.5	558823	904725	150210	291344	856063	17534.5	3121.26	4343.92	37355.5	482860	7549.79
20210825-PAC-13-01	PAC-JL-04-01	43299	37064.3	176279	246431	4868.58	264512	13490.2	1372391	14257.4	582176	959170	176926	279535	1074396	28961.9	6014.18	14297.3	54549	854082	23952.6
20210825-PAC-13-02	PAC-JL-04-02	45904.9	35043.2	171906	225468	4907.5	303128	14065.1	1499489	13190.5	560871	946209	204780	275474	1000308	28576.7	4839.27	13659.1	48411.8	610230	15524.6
20210825-PAC-14-01	PAC-JL-05-01	72222.3	73242.7	278598	219657	8085.05	390840	21736.1	1469894	25455.6	449175	1023633	153044	502550	1224100	26233.6	4874.78	10102.8	62257	630834	14529.5
20210825-PAC-14-02	PAC-JL-05-02	67222.7	59022.7	272167	185306	7142.11	395508	24173.3	1365034	21469	417304	1073289	173720	470380	1112280	26001.3	3901.82	10217.8	56319.2	441215	9878.19
20210825-PAC-16-01	PAC-HN-01-01	72734.8	47667.9	424283	244763	7361.68	168234	12808	1350324	18333.1	317340	784188	250039	395244	1248937	125558	28234	66554	26295.6	581319	13209.2
20210825-PAC-16-02	PAC-HN-01-02	76021.2	41508.3	394249	204414	6527.83	176505	12966	1373741	16757.9	315084	803478	286192	371949	1214425	126538	20636.5	65362.3	24098.6	464369	12261.9
20210825-PAC-17-01	PAC-JL-06-01	113812	44102.2	480117	376665	16629.4	510623	20181.5	1593438	16340.1	1145680	1002309	223760	504170	1245411	196608	44936.4	104256	20610.6	743230	19819.4
20210825-PAC-17-02	PAC-JL-06-02	118617	39463.7	434136	280900	11635.7	468934	21345.7	1676986	15366.3	1130506	1093220	269524	509614	1233953	196068	32405.7	104923	20514.7	562466	14962.2
20210825-PAC-08-01	PAC-ZJ-08-01	60471.5	29469.7	259243	193176	5369.05	283694	13727.1	1278987	14556.1	849742	782207	225845	301890	984080	23977.6	5049.06	7154.85	26219.8	756503	15999.1
20210825-PAC-09-01	PAC-HLJ--01-01	25425.1	61696.7	197134	180486	4620.39	203327	40418.8	1542291	12213.2	368026	986221	229570	373340	947771	77672.7	15812	38337.7	48876.7	573280	7912
20210825-PAC-09-02	PAC-HJL-01-02	24159.5	61727.1	193593	168384	4439.72	212762	48285.7	1666233	10960	356736	1076486	260225	399163	946408	76931.2	12616.5	38186.5	44909.2	426822	5656.65
20210825-PAC-11-01	PAC-JL-07-01	64166.7	44358.9	206179	140760	6522.66	200807	21826.8	1623855	15787.1	183003	1099356	228946	516274	1345420	16816.9	3246.76	5808.68	44283.4	560096	8892.16
20210825-PAC-11-02	PAC-JL-07-02	62793.2	39662.9	216591	130124	5596.1	206098	19520.4	1763300	13658.4	154981	1128895	254271	497666	1269530	16276.4	2861.25	5870.73	42667.4	424719	7362.74
20210825-PAC-01-01	PAC-JL-08-01	25459.2	35461.3	233391	269781	3679.73	293435	8874.62	1475618	14372.5	803624	1183238	357310	477289	1933040	11992.6	1949.66	2499.59	52276.1	1030559	29259.9
20210825-PAC-01-02	PAC-JL-08-02	24557.4	33138.6	220353	254435	3813.64	299181	8000.64	1524757	13586.8	979564	1123296	354365	488368	1902625	11628.7	1815.16	2417.74	49951.2	989462	29456
20210825-PAC-15-01	PAC-HN-01-01	53194.4	45639.4	577347	313651	10831.3	357868	18285	1729113	13923.4	950509	1182070	256154	574610	1611481	40991.2	8169.77	17931.7	13640.2	212464	6824.93
20210825-PAC-15-02	PAC-HN-01-02	54449.6	41457.5	558433	268507	9886.71	415965	20275.9	2050785	13853.8	937670	1284187	321754	606429	1628779	44597.7	7014.78	19444.8	14314.6	156012	6000.62
20210825-PAC-18-01	PAC-JL-09-01	70468.4	53130.2	165367	174982	4150.91	188869	17594	1577340	21008.2	310299	1010959	336419	504484	1744257	39327.3	6888.86	11561.2	40919.2	931885	32156.2
20210825-PAC-18-02	PAC-JL-09-02	64747.9	46180.4	155207	147131	4136.11	194382	21359.6	1784926	21249.3	302912	1068285	399078	539831	1727698	41169.3	5822.95	12489.3	39943.7	740287	25070.1
20210825-PAC-02-01	PAC-JL-10-01	140886	43657.4	585872	390153	11450.1	327246	13898.4	1268737	17487.5	928923	979594	208024	489987	1580896	25260.7	4956.48	10036	23102.5	460804	7992.28
20210825-PAC-02-02	PAC-JL-10-02	150865	41821	600018	391212	11811.7	360190	13992	1365283	17295.3	906932	1030321	232699	482879	1593832	26063.8	4955.66	10224.4	23060.6	464854	8956.49
20210825-PAC-12-01	PAC-SD-01-01	65099.1	53999.2	264877	237397	7920.85	439098	33915.1	1811178	14984.6	836986	1241110	313915	596934	1873106	143657	30379.3	79667.3	24959.4	603935	9826.19
20210825-PAC-12-02	PAC-SD-01-02	66136.8	48518.2	257738	204628	6692.91	475564	34693.8	1955260	13151.8	835482	1291119	363001	580406	1730098	159093	24664.1	80986.9	24848	425275	7311.21
20210825-PAC-04-01	PAC-HLJ-02-01	19717	24758.3	81879.6	85464	2034.2	97967	15565.9	1303448	7091.11	136133	1007148	298706	221703	1438011	69155.4	17322.2	39806.1	58413	991106	21825.3
20210825-PAC-04-02	PAC-HLJ-02-02	19447	24793.4	81044.8	83959.4	2186.13	106431	16317.6	1299935	7584.67	130500	878001	292195	220278	1435858	75700.8	17098.8	39270.2	58152.2	893879	19517.1
20210825-PAC-10-01	PAC-JL-11-01	102840	53834.9	146615	153869	3800.08	379205	17418.1	1517132	11828.1	288897	963535	322876	464634	1678119	22543.3	4639.1	7983.25	42336.1	692287	14065.1
20210825-PAC-10-02	PAC-JL-11-02	97217.2	44780.7	150775	138382	3157.79	393940	19205.3	1649940	10550.5	286814	1065637	378070	497068	1698601	23158.6	4058.68	7820.17	39778.1	559613	11739.6

## Sheet: berry and caylx data
Run	Condition	4.24_565.1662m/z	4.24_545.2044m/z	4.75_544.1955n	4.75_527.1919m/z	4.95_549.1731m/z	5.23_549.1733m/z	5.35_583.1800m/z	5.59_526.1838n	5.83_549.1728m/z	5.86_533.1787m/z	5.93_549.1731m/z	6.05_535.1940m/z	6.32_523.2286m/z	6.96_510.1892n	7.14_507.2344m/z	7.34_507.2354m/z	10.25_707.3253m/z	10.64_523.2696m/z	11.44_569.3625m/z
				544.196					526.184						510.189
		565.166	545.204	567.183	527.192	549.173	549.173	583.18	549.173	549.173	533.179	549.173	535.194	523.229	533.178	507.234	507.235	707.325	523.27	569.362
		4.24	4.24	4.75	4.75	4.95	5.23	5.35	5.59	5.83	5.86	5.93	6.05	6.32	6.96	7.14	7.34	10.25	10.64	11.44
		physalin-109	Physalin E	Physalin D	Isophysalin A	Physalin J	Physalin N	physalin-66	Physalin F	Physalin X	Physalin B	Physalin Z	Physalin M	Withaperuvin E	Isophysalin B	withaphysalin N	(18S)-Withaphysalin F	Physagulin E	Withaphysalin R	Physanol A
		162827760	13962952	431071	57387832	44426449	131752539	58594640	49864133	102319017	11613161	44577484	76900148	85089867	22748169	11752064	21606679	10009993	102471583	102067218
20210825-PAF-01-01	berry	6400.04	12777.9	172061	85477.3	6339.4	621899	83.4424	18409.8	594117	32320.2	75503.5	1163.62	1291.79	203810	3944.6	772.768	10196	8234.7	204932
20210825-PAF-01-02	berry	7133.87	14018.3	187368	88404.2	7825.6	768966	149.458	19500.8	629505	36760	84073.4	812.599	645.254	197938	924.153	189.005	11567.9	13715.3	203401
20210825-PAF-02-01	berry	2729.32	8918.97	128948	69141.2	8403.96	272991	15.5036	1824.62	258959	24745.6	14567.6	827.448	1070.25	150390	8428.8	4236.17	7303.4	15996.4	165633
20210825-PAF-02-02	berry	3261.25	9846.16	137797	68550	8684.45	315507	0	2538	240746	25229.9	17112.2	306.554	682.537	133514	7528.71	3719.57	8812.67	17426.8	163509
20210825-PAF-03-01	berry	4640.86	7777.47	105295	84978.9	13069	255150	87.236	2025.28	200041	23285.5	11444.8	206.456	761.391	111009	4672.82	2380.54	3048.88	13071	81191.3
20210825-PAF-03-02	berry	5166.02	7188.85	117816	86685.4	13823.6	244792	0	1786.96	182724	23270.1	10759.5	167.288	294.098	101260	4176.91	2423	6249.04	14325.1	89301.4
20210825-PAF-04-01	berry	2937.36	12172	255446	132191	8553.78	213455	0	875.118	165154	5151.38	6214.23	67.2705	70.6063	24383	1551.47	612.277	1514.46	19318.2	71671.4
20210825-PAF-04-02	berry	1950.78	11417.9	263197	127234	7681.93	226388	38.8225	1182.3	151956	4777.97	5616.64	63.2525	97.8708	25369	1151.48	413.647	4186.24	17363.9	76842.8
20210825-PAF-05-01	berry	2213.8	14436.1	83456.5	76967.7	9353.77	70464.1	8663.32	3776.29	49006.1	4301.47	2520.66	889.878	95.8184	17189.4	1850.84	520.269	3915.27	11070.7	112643
20210825-PAF-05-02	berry	2583.13	14108	83106.1	75271.4	11269.8	79016.7	8989.55	4528.63	41784.9	4158.17	2548.41	780.274	22.2547	15551.5	748.583	398.964	6000.65	11446	117325
20210825-PAF-06-01	berry	2251.99	10341.2	340895	133427	6891.34	346843	57.0801	2458.03	278439	10614	10258.7	101.091	185.556	66925.6	1196.67	357.927	11190.3	8267.66	223207
20210825-PAF-06-02	berry	2122.37	9523.41	320896	120064	7731.11	385691	23.6054	2657.86	279450	11841.2	12757.2	125.571	133.404	71049.4	431.452	125.341	11692.1	9361.39	223794
20210825-PAF-07-01	berry	3520.43	15336.3	321491	140132	11299.4	446863	11.187	2499.25	380733	7909.43	13756.1	381.436	148.891	50289.1	1345.39	157.527	10846.2	15161.1	196891
20210825-PAF-07-02	berry	3766.77	16261.3	364035	149252	10805.4	501743	0	2479.36	394900	8797.23	14334.7	275.271	98.9478	46359.8	445.359	56.6888	12381.4	14906.2	187620
20210825-PAF-08-01	berry	405.929	11187.2	148323	80999.1	2960.16	99978.2	45.7669	126.649	73973.1	3512.29	2746.52	58.91	54.7539	14296.2	1299.38	225.404	1545.66	18609.5	86295.2
20210825-PAF-08-02	berry	619.77	12481.4	129907	75289.1	3034.93	106054	0	313.278	70875.6	3377.52	2483.39	118.809	59.8775	12040.5	665.424	213.843	3378.08	22115.3	85451.8
20210825-PAF-09-01	berry	1089.67	11882.5	235551	106327	3452.86	132077	40.4606	163.232	103937	5297.07	4392.73	208.994	174.683	24585.8	2124.66	484.335	2755.65	13146.5	114776
20210825-PAF-09-02	berry	1450.63	13560.4	229801	104646	4110.64	116690	0	358.57	100541	5074.64	4295.87	164.956	41.0763	22830	1110.27	331.038	5441.77	17196.6	119816
20210825-PAF-10-01	berry	7043.22	14608.2	287954	140998	15602.7	415253	22.1626	1680.68	297003	18546.3	10340.8	711.341	531.622	61990.3	3680.06	1442.46	2270.26	15711.1	78081.5
20210825-PAF-10-02	berry	7234.95	15181	287678	133482	16255.2	433490	26.8872	2014.6	278714	18434.7	13859.5	378.959	581.576	57898.9	3202.27	1349.76	3782.22	15032.2	77904.7
20210825-PAF-11-01	berry	1786.98	16408.6	97698.5	75546.5	9464.35	159630	25.8398	1799.9	123246	6454.08	6048.13	319.867	159.071	27428.7	2499.97	877.557	1609.49	14958.5	73617.3
20210825-PAF-11-02	berry	1784.67	17693.9	96107.3	78818.2	10302.9	158932	0	1410.85	118002	6246.6	6158.81	409.608	35.7879	23852.2	1699.12	673.331	3150	15161.9	77391.9
20210825-PAF-12-01	berry	20788.4	8639.91	334393	141153	22958.7	1224753	55.3545	7486.1	1001563	25647.2	40659.5	384.493	2970.81	81713.3	6447.07	3430.45	1537.47	15239.6	64428.6
20210825-PAF-12-02	berry	20665.4	8033.24	347252	139963	22550.5	1228918	21.7407	7866.85	874092	25287.7	37307.2	396.747	3121.92	74001.3	5822.16	3634.93	2221.14	16646	63511.6
20210825-PAF-13-01	berry	1699.94	14771.5	21465.6	52962.6	3562.07	69875.8	1214.78	516.67	30005.3	811.411	2362.12	406.208	94.9304	9044.87	693.804	165.164	2202.19	12011.9	118516
20210825-PAF-13-02	berry	1349.15	14323.6	18283.6	45834.3	2825.53	70568.8	1054.43	456.747	25981.5	614.118	2349.55	497.711	0	8609.47	415.876	51.9373	2053.68	13102.8	115270
20210825-PAF-14-01	berry	1853.28	16748	279858	126113	14546.5	232970	18.0738	3294.86	169835	5923.02	7160.34	244.548	7633.8	25470.8	42225.6	21195.1	4059.49	13375.1	95777.3
20210825-PAF-14-02	berry	2207.92	16795.6	279619	125583	14555.4	239301	46.1643	3287.9	161774	6099.56	6728.8	376.838	7479.24	24551	38348.6	18452.1	4412.89	13682	95344.9
20210825-PAF-15-01	berry	5614.7	11087.6	115784	73004.4	13305	363458	38.9945	3240.95	300808	16131.7	16398.3	543.838	626.604	123876	5962.44	3236.99	5676.04	5582.06	109541
20210825-PAF-15-02	berry	6745.42	11946.9	123246	79295.9	15760.3	411234	76.7417	3344.8	321725	18190.1	19440.9	640.641	560.545	101736	4855.77	2987.95	6719.81	8608.78	103811
20210825-PAF-16-01	berry	1587.39	11530.5	208038	89187.4	4363.41	141456	0	544.422	126331	5238.5	3758.23	365.952	102.182	24285.3	1442.05	587.227	1094.94	16195.5	93361.5
20210825-PAF-16-02	berry	1545.62	11873.2	196994	79944.6	4028.6	140551	0	565.663	112336	4880.15	3753.39	324.313	0	21406.6	1274.73	305.507	1917.11	15903.8	88444.9
20210825-PAF-17-01	berry	2022.45	9914.19	236588	116119	9871.41	220084	0	1175.88	172709	8451.42	8697.1	337.984	908.729	37436.6	3722.64	1358.58	1247.41	13607	74507.9
20210825-PAF-17-02	berry	1790.29	7836.21	255006	116989	9411.8	233587	37.1477	1157.09	163544	8471.81	7129.36	412.65	1291.12	37577.4	2752.64	1001.93	3065.58	16441.8	70262.9
20210825-PAF-18-01	berry	2222.43	17038.7	37584.1	62202.2	5209.55	78046.8	2063.2	1239.49	31955.7	1229.59	1764.58	1209.46	66.8784	9185.16	688.86	30.4847	1584.31	13072.7	131582
20210825-PAF-18-02	berry	2027.48	16884.6	35369.8	60284.6	5080.99	76586.7	1550.11	958.894	33022.5	1015.04	1836.03	997.3	0	7699.73	135.456	57.1867	1449.76	13388.6	123444
20210825-PAC-01-01	Calyx	25459.2	35461.3	233391	269781	293435	1475618	14372.5	803624	1183238	357310	477289	56994.8	10268.8	1933040	11992.6	2499.59	52276.1	941.116	1030559
20210825-PAC-01-02	Calyx	24557.4	33138.6	220353	254435	299181	1524757	13586.8	979564	1123296	354365	488368	58770.6	10092.1	1902625	11628.7	2417.74	49951.2	880.111	989462
20210825-PAC-02-01	Calyx	140886	43657.4	585872	390153	327246	1268737	17487.5	928923	979594	208024	489987	67839.1	17682	1580896	25260.7	10036	23102.5	1328.79	460804
20210825-PAC-02-02	Calyx	150865	41821	600018	391212	360190	1365283	17295.3	906932	1030321	232699	482879	72435.6	17869.6	1593832	26063.8	10224.4	23060.6	1497.88	464854
20210825-PAC-03-01	Calyx	49078.5	52993.7	227298	196160	169903	1113589	17950	478368	743545	242961	275808	42741.8	7810.76	1019926	17413.7	4907.94	25865.1	1661.18	727210
20210825-PAC-03-02	Calyx	50538.1	50176.8	212767	187389	168826	1108809	16730.6	399834	668943	239311	244318	41626.5	7827.4	945093	18087.4	4626.66	24937.2	1671.73	698791
20210825-PAC-04-01	Calyx	19717	24758.3	81879.6	85464	97967	1303448	7091.11	136133	1007148	298706	221703	46416	11376.3	1438011	69155.4	39806.1	58413	1977.83	991106
20210825-PAC-04-02	Calyx	19447	24793.4	81044.8	83959.4	106431	1299935	7584.67	130500	878001	292195	220278	50515.8	11487.5	1435858	75700.8	39270.2	58152.2	1902.96	893879
20210825-PAC-05-01	Calyx	22721.7	14661.2	153720	156799	145381	446024	12734.5	418689	301264	133209	113257	33809.8	10937.9	583907	42428.9	18803.4	15566.2	4247.35	264003
20210825-PAC-05-02	Calyx	60693.9	27261.3	398692	344072	462779	1436248	10331.5	1140381	911061	418640	452887	103256	17383.2	1880652	83209.2	40819.5	36318.4	1422.73	653188
20210825-PAC-06-01	Calyx	27644.3	47123.8	149969	185652	142359	1056660	14882.7	378775	678241	160870	246386	19631.5	8316.3	710811	33427.5	14119.6	35727.7	1396.87	555630
20210825-PAC-06-02	Calyx	31892.5	45256.4	165908	195972	186188	1240912	16067.8	409184	783172	187724	316225	21729.7	8540.44	717638	34298.3	14200.6	39101.6	1490.75	586915
20210825-PAC-07-01	Calyx	57788.4	81408.5	264627	237422	418968	1241648	23261.5	621712	872968	149424	296130	18926.3	10906	780945	16255.2	3978.41	35899	1406.16	455783
20210825-PAC-07-02	Calyx	58469.4	88581.8	268461	241323	396392	1194979	22970.5	558823	904725	150210	291344	19830.2	13621.5	856063	17534.5	4343.92	37355.5	1653.15	482860
20210825-PAC-08-01	Calyx	60471.5	29469.7	259243	193176	283694	1278987	14556.1	849742	782207	225845	301890	37290.8	9603.15	984080	23977.6	7154.85	26219.8	1621.37	756503
20210825-PAC-09-01	Calyx	25425.1	61696.7	197134	180486	203327	1542291	12213.2	368026	986221	229570	373340	40378.4	16364.7	947771	77672.7	38337.7	48876.7	2319.47	573280
20210825-PAC-09-02	Calyx	24159.5	61727.1	193593	168384	212762	1666233	10960	356736	1076486	260225	399163	44499	14856.4	946408	76931.2	38186.5	44909.2	2243.62	426822
20210825-PAC-10-01	Calyx	102840	53834.9	146615	153869	379205	1517132	11828.1	288897	963535	322876	464634	88823	13959.1	1678119	22543.3	7983.25	42336.1	1758.05	692287
20210825-PAC-10-02	Calyx	97217.2	44780.7	150775	138382	393940	1649940	10550.5	286814	1065637	378070	497068	98869.1	14872.6	1698601	23158.6	7820.17	39778.1	1809.55	559613
20210825-PAC-11-01	Calyx	64166.7	44358.9	206179	140760	200807	1623855	15787.1	183003	1099356	228946	516274	34004.7	15315.7	1345420	16816.9	5808.68	44283.4	1512.31	560096
20210825-PAC-11-02	Calyx	62793.2	39662.9	216591	130124	206098	1763300	13658.4	154981	1128895	254271	497666	39347.4	15401.2	1269530	16276.4	5870.73	42667.4	1684.03	424719
20210825-PAC-12-01	Calyx	65099.1	53999.2	264877	237397	439098	1811178	14984.6	836986	1241110	313915	596934	71704.2	27643.1	1873106	143657	79667.3	24959.4	1984.19	603935
20210825-PAC-12-02	Calyx	66136.8	48518.2	257738	204628	475564	1955260	13151.8	835482	1291119	363001	580406	80484.5	27760.4	1730098	159093	80986.9	24848	2186.39	425275
20210825-PAC-13-01	Calyx	43299	37064.3	176279	246431	264512	1372391	14257.4	582176	959170	176926	279535	25030.6	10793	1074396	28961.9	14297.3	54549	1075.53	854082
20210825-PAC-13-02	Calyx	45904.9	35043.2	171906	225468	303128	1499489	13190.5	560871	946209	204780	275474	26552.1	10520.2	1000308	28576.7	13659.1	48411.8	1354.28	610230
20210825-PAC-14-01	Calyx	72222.3	73242.7	278598	219657	390840	1469894	25455.6	449175	1023633	153044	502550	34281	17084.9	1224100	26233.6	10102.8	62257	1352.04	630834
20210825-PAC-14-02	Calyx	67222.7	59022.7	272167	185306	395508	1365034	21469	417304	1073289	173720	470380	36086	16925	1112280	26001.3	10217.8	56319.2	1598.68	441215
20210825-PAC-15-01	Calyx	53194.4	45639.4	577347	313651	357868	1729113	13923.4	950509	1182070	256154	574610	51875.2	21191.1	1611481	40991.2	17931.7	13640.2	2690.2	212464
20210825-PAC-15-02	Calyx	54449.6	41457.5	558433	268507	415965	2050785	13853.8	937670	1284187	321754	606429	52012.4	22426.5	1628779	44597.7	19444.8	14314.6	2678	156012
20210825-PAC-16-01	Calyx	72734.8	47667.9	424283	244763	168234	1350324	18333.1	317340	784188	250039	395244	37184	17356.5	1248937	125558	66554	26295.6	1632.97	581319
20210825-PAC-16-02	Calyx	76021.2	41508.3	394249	204414	176505	1373741	16757.9	315084	803478	286192	371949	37946.9	16987.2	1214425	126538	65362.3	24098.6	2330.73	464369
20210825-PAC-17-01	Calyx	113812	44102.2	480117	376665	510623	1593438	16340.1	1145680	1002309	223760	504170	35716.3	21802.8	1245411	196608	104256	20610.6	1827.39	743230
20210825-PAC-17-02	Calyx	118617	39463.7	434136	280900	468934	1676986	15366.3	1130506	1093220	269524	509614	38440.2	19286.4	1233953	196068	104923	20514.7	2651.74	562466
20210825-PAC-18-01	Calyx	70468.4	53130.2	165367	174982	188869	1577340	21008.2	310299	1010959	336419	504484	50919.1	14701.6	1744257	39327.3	11561.2	40919.2	1016.38	931885
20210825-PAC-18-02	Calyx	64747.9	46180.4	155207	147131	194382	1784926	21249.3	302912	1068285	399078	539831	52418.4	14817.8	1727698	41169.3	12489.3	39943.7	1600.96	740287

## Sheet: Caylx data
		physalin-109	Physalin E	Physalin D	Isophysalin A	physalin-02	Physalin J	physalin-17	Physalin N	physalin-66	Physalin F	Physalin X	Physalin B	Physalin Z	Isophysalin B	withaphysalin N	Withaphysalin A	(18S)-Withaphysalin F	Physagulin E	Physanol A	Withaphysalin D
		162827760	13962952	431071	57387832	140498412	44426449	91351492	131752539	58594640	49864133	102319017	11613161	44577484	22748169	11752064	14216298	21606679	10009993	102067218	101293641
20210825-PAF-01-01	PAF	6400.04	12777.9	172061	85477.3	3291.16	6339.4	5408.9	621899	83.4424	18409.8	594117	32320.2	75503.5	203810	3944.6	1651.4	772.768	10196	204932	1114.24
20210825-PAF-01-02	PAF	7133.87	14018.3	187368	88404.2	3826.13	7825.6	5252.83	768966	149.458	19500.8	629505	36760	84073.4	197938	924.153	167.607	189.005	11567.9	203401	3635.55
20210825-PAF-02-01	PAF	2729.32	8918.97	128948	69141.2	3115.11	8403.96	3860.45	272991	15.5036	1824.62	258959	24745.6	14567.6	150390	8428.8	2891.12	4236.17	7303.4	165633	1444.11
20210825-PAF-02-02	PAF	3261.25	9846.16	137797	68550	3144.97	8684.45	3490.12	315507	0	2538	240746	25229.9	17112.2	133514	7528.71	2076.78	3719.57	8812.67	163509	1036.43
20210825-PAF-03-01	PAF	4640.86	7777.47	105295	84978.9	3480.56	13069	4225.33	255150	87.236	2025.28	200041	23285.5	11444.8	111009	4672.82	1575.2	2380.54	3048.88	81191.3	607.153
20210825-PAF-03-02	PAF	5166.02	7188.85	117816	86685.4	3853.44	13823.6	3804.49	244792	0	1786.96	182724	23270.1	10759.5	101260	4176.91	1019.12	2423	6249.04	89301.4	1157.49
20210825-PAF-04-01	PAF	2937.36	12172	255446	132191	13764.7	8553.78	5710.97	213455	0	875.118	165154	5151.38	6214.23	24383	1551.47	558.263	612.277	1514.46	71671.4	502.634
20210825-PAF-04-02	PAF	1950.78	11417.9	263197	127234	12264.8	7681.93	5042.38	226388	38.8225	1182.3	151956	4777.97	5616.64	25369	1151.48	354.574	413.647	4186.24	76842.8	335.523
20210825-PAF-05-01	PAF	2213.8	14436.1	83456.5	76967.7	3774.66	9353.77	11854	70464.1	8663.32	3776.29	49006.1	4301.47	2520.66	17189.4	1850.84	1366.31	520.269	3915.27	112643	761.408
20210825-PAF-05-02	PAF	2583.13	14108	83106.1	75271.4	3915.13	11269.8	12676.9	79016.7	8989.55	4528.63	41784.9	4158.17	2548.41	15551.5	748.583	829.531	398.964	6000.65	117325	2208.13
20210825-PAF-06-01	PAF	2251.99	10341.2	340895	133427	16618.2	6891.34	7375.19	346843	57.0801	2458.03	278439	10614	10258.7	66925.6	1196.67	414.924	357.927	11190.3	223207	781.313
20210825-PAF-06-02	PAF	2122.37	9523.41	320896	120064	16080.2	7731.11	6900.51	385691	23.6054	2657.86	279450	11841.2	12757.2	71049.4	431.452	209.648	125.341	11692.1	223794	653.073
20210825-PAF-07-01	PAF	3520.43	15336.3	321491	140132	16519.7	11299.4	6491.7	446863	11.187	2499.25	380733	7909.43	13756.1	50289.1	1345.39	379.061	157.527	10846.2	196891	530.133
20210825-PAF-07-02	PAF	3766.77	16261.3	364035	149252	16926.7	10805.4	6327.45	501743	0	2479.36	394900	8797.23	14334.7	46359.8	445.359	149.012	56.6888	12381.4	187620	419.893
20210825-PAF-08-01	PAF	405.929	11187.2	148323	80999.1	3813.55	2960.16	3214.24	99978.2	45.7669	126.649	73973.1	3512.29	2746.52	14296.2	1299.38	318.403	225.404	1545.66	86295.2	225.037
20210825-PAF-08-02	PAF	619.77	12481.4	129907	75289.1	3708.09	3034.93	3201.78	106054	0	313.278	70875.6	3377.52	2483.39	12040.5	665.424	164.071	213.843	3378.08	85451.8	985.743
20210825-PAF-09-01	PAF	1089.67	11882.5	235551	106327	6799.72	3452.86	3380.64	132077	40.4606	163.232	103937	5297.07	4392.73	24585.8	2124.66	564.787	484.335	2755.65	114776	325.061
20210825-PAF-09-02	PAF	1450.63	13560.4	229801	104646	8019.08	4110.64	2815.11	116690	0	358.57	100541	5074.64	4295.87	22830	1110.27	84.1093	331.038	5441.77	119816	201.127
20210825-PAF-10-01	PAF	7043.22	14608.2	287954	140998	6403.31	15602.7	9962.13	415253	22.1626	1680.68	297003	18546.3	10340.8	61990.3	3680.06	1122.25	1442.46	2270.26	78081.5	277.338
20210825-PAF-10-02	PAF	7234.95	15181	287678	133482	6895.1	16255.2	8861.14	433490	26.8872	2014.6	278714	18434.7	13859.5	57898.9	3202.27	645.186	1349.76	3782.22	77904.7	72.5919
20210825-PAF-11-01	PAF	1786.98	16408.6	97698.5	75546.5	3323.85	9464.35	5692.22	159630	25.8398	1799.9	123246	6454.08	6048.13	27428.7	2499.97	742.268	877.557	1609.49	73617.3	818.006
20210825-PAF-11-02	PAF	1784.67	17693.9	96107.3	78818.2	3556.24	10302.9	4544.36	158932	0	1410.85	118002	6246.6	6158.81	23852.2	1699.12	344.663	673.331	3150	77391.9	369.593
20210825-PAF-12-01	PAF	20788.4	8639.91	334393	141153	17441.1	22958.7	12881.6	1224753	55.3545	7486.1	1001563	25647.2	40659.5	81713.3	6447.07	1646.53	3430.45	1537.47	64428.6	179.224
20210825-PAF-12-02	PAF	20665.4	8033.24	347252	139963	17524	22550.5	12523.8	1228918	21.7407	7866.85	874092	25287.7	37307.2	74001.3	5822.16	1374.93	3634.93	2221.14	63511.6	408.743
20210825-PAF-13-01	PAF	1699.94	14771.5	21465.6	52962.6	895.441	3562.07	3163.92	69875.8	1214.78	516.67	30005.3	811.411	2362.12	9044.87	693.804	1181.63	165.164	2202.19	118516	286.338
20210825-PAF-13-02	PAF	1349.15	14323.6	18283.6	45834.3	850.942	2825.53	3504.52	70568.8	1054.43	456.747	25981.5	614.118	2349.55	8609.47	415.876	293.182	51.9373	2053.68	115270	651.765
20210825-PAF-14-01	PAF	1853.28	16748	279858	126113	10668.2	14546.5	4176.24	232970	18.0738	3294.86	169835	5923.02	7160.34	25470.8	42225.6	11034	21195.1	4059.49	95777.3	643.951
20210825-PAF-14-02	PAF	2207.92	16795.6	279619	125583	9134.83	14555.4	3606.34	239301	46.1643	3287.9	161774	6099.56	6728.8	24551	38348.6	9360.8	18452.1	4412.89	95344.9	1200.14
20210825-PAF-15-01	PAF	5614.7	11087.6	115784	73004.4	2765.23	13305	9645.61	363458	38.9945	3240.95	300808	16131.7	16398.3	123876	5962.44	1611.93	3236.99	5676.04	109541	2034.68
20210825-PAF-15-02	PAF	6745.42	11946.9	123246	79295.9	2989.45	15760.3	11493.1	411234	76.7417	3344.8	321725	18190.1	19440.9	101736	4855.77	1160.6	2987.95	6719.81	103811	1556.89
20210825-PAF-16-01	PAF	1587.39	11530.5	208038	89187.4	6236.07	4363.41	3140.47	141456	0	544.422	126331	5238.5	3758.23	24285.3	1442.05	448.514	587.227	1094.94	93361.5	879.016
20210825-PAF-16-02	PAF	1545.62	11873.2	196994	79944.6	6473.38	4028.6	2757.6	140551	0	565.663	112336	4880.15	3753.39	21406.6	1274.73	18.3367	305.507	1917.11	88444.9	1042.93
20210825-PAF-17-01	PAF	2022.45	9914.19	236588	116119	13163.1	9871.41	6135.03	220084	0	1175.88	172709	8451.42	8697.1	37436.6	3722.64	1074.12	1358.58	1247.41	74507.9	336.433
20210825-PAF-17-02	PAF	1790.29	7836.21	255006	116989	11082.2	9411.8	6841.6	233587	37.1477	1157.09	163544	8471.81	7129.36	37577.4	2752.64	516.377	1001.93	3065.58	70262.9	539.78
20210825-PAF-18-01	PAF	2222.43	17038.7	37584.1	62202.2	1950.14	5209.55	4788.89	78046.8	2063.2	1239.49	31955.7	1229.59	1764.58	9185.16	688.86	1202.3	30.4847	1584.31	131582	197.384
20210825-PAF-18-02	PAF	2027.48	16884.6	35369.8	60284.6	2012.12	5080.99	4035.78	76586.7	1550.11	958.894	33022.5	1015.04	1836.03	7699.73	135.456	507.53	57.1867	1449.76	123444	309.853
20210825-PAC-01-01	PAC	25459.2	35461.3	233391	269781	3679.73	293435	8874.62	1475618	14372.5	803624	1183238	357310	477289	1933040	11992.6	1949.66	2499.59	52276.1	1030559	29259.9
20210825-PAC-01-02	PAC	24557.4	33138.6	220353	254435	3813.64	299181	8000.64	1524757	13586.8	979564	1123296	354365	488368	1902625	11628.7	1815.16	2417.74	49951.2	989462	29456
20210825-PAC-02-01	PAC	140886	43657.4	585872	390153	11450.1	327246	13898.4	1268737	17487.5	928923	979594	208024	489987	1580896	25260.7	4956.48	10036	23102.5	460804	7992.28
20210825-PAC-02-02	PAC	150865	41821	600018	391212	11811.7	360190	13992	1365283	17295.3	906932	1030321	232699	482879	1593832	26063.8	4955.66	10224.4	23060.6	464854	8956.49
20210825-PAC-03-01	PAC	49078.5	52993.7	227298	196160	4642.48	169903	12287	1113589	17950	478368	743545	242961	275808	1019926	17413.7	3944.53	4907.94	25865.1	727210	15317.2
20210825-PAC-03-02	PAC	50538.1	50176.8	212767	187389	4099.62	168826	12110.1	1108809	16730.6	399834	668943	239311	244318	945093	18087.4	3914.59	4626.66	24937.2	698791	15368
20210825-PAC-04-01	PAC	19717	24758.3	81879.6	85464	2034.2	97967	15565.9	1303448	7091.11	136133	1007148	298706	221703	1438011	69155.4	17322.2	39806.1	58413	991106	21825.3
20210825-PAC-04-02	PAC	19447	24793.4	81044.8	83959.4	2186.13	106431	16317.6	1299935	7584.67	130500	878001	292195	220278	1435858	75700.8	17098.8	39270.2	58152.2	893879	19517.1
20210825-PAC-05-01	PAC	22721.7	14661.2	153720	156799	3397.9	145381	5568.38	446024	12734.5	418689	301264	133209	113257	583907	42428.9	12875.4	18803.4	15566.2	264003	6767.84
20210825-PAC-05-02	PAC	60693.9	27261.3	398692	344072	7941.52	462779	9975.69	1436248	10331.5	1140381	911061	418640	452887	1880652	83209.2	19728	40819.5	36318.4	653188	12780.1
20210825-PAC-06-01	PAC	27644.3	47123.8	149969	185652	5291.27	142359	10579.4	1056660	14882.7	378775	678241	160870	246386	710811	33427.5	8188.77	14119.6	35727.7	555630	9891.47
20210825-PAC-06-02	PAC	31892.5	45256.4	165908	195972	6966.94	186188	13025.6	1240912	16067.8	409184	783172	187724	316225	717638	34298.3	7788.04	14200.6	39101.6	586915	9729.55
20210825-PAC-07-01	PAC	57788.4	81408.5	264627	237422	10274.9	418968	12136.1	1241648	23261.5	621712	872968	149424	296130	780945	16255.2	2766.67	3978.41	35899	455783	7368.34
20210825-PAC-07-02	PAC	58469.4	88581.8	268461	241323	8628.9	396392	12210.1	1194979	22970.5	558823	904725	150210	291344	856063	17534.5	3121.26	4343.92	37355.5	482860	7549.79
20210825-PAC-08-01	PAC	60471.5	29469.7	259243	193176	5369.05	283694	13727.1	1278987	14556.1	849742	782207	225845	301890	984080	23977.6	5049.06	7154.85	26219.8	756503	15999.1
20210825-PAC-09-01	PAC	25425.1	61696.7	197134	180486	4620.39	203327	40418.8	1542291	12213.2	368026	986221	229570	373340	947771	77672.7	15812	38337.7	48876.7	573280	7912
20210825-PAC-09-02	PAC	24159.5	61727.1	193593	168384	4439.72	212762	48285.7	1666233	10960	356736	1076486	260225	399163	946408	76931.2	12616.5	38186.5	44909.2	426822	5656.65
20210825-PAC-10-01	PAC	102840	53834.9	146615	153869	3800.08	379205	17418.1	1517132	11828.1	288897	963535	322876	464634	1678119	22543.3	4639.1	7983.25	42336.1	692287	14065.1
20210825-PAC-10-02	PAC	97217.2	44780.7	150775	138382	3157.79	393940	19205.3	1649940	10550.5	286814	1065637	378070	497068	1698601	23158.6	4058.68	7820.17	39778.1	559613	11739.6
20210825-PAC-11-01	PAC	64166.7	44358.9	206179	140760	6522.66	200807	21826.8	1623855	15787.1	183003	1099356	228946	516274	1345420	16816.9	3246.76	5808.68	44283.4	560096	8892.16
20210825-PAC-11-02	PAC	62793.2	39662.9	216591	130124	5596.1	206098	19520.4	1763300	13658.4	154981	1128895	254271	497666	1269530	16276.4	2861.25	5870.73	42667.4	424719	7362.74
20210825-PAC-12-01	PAC	65099.1	53999.2	264877	237397	7920.85	439098	33915.1	1811178	14984.6	836986	1241110	313915	596934	1873106	143657	30379.3	79667.3	24959.4	603935	9826.19
20210825-PAC-12-02	PAC	66136.8	48518.2	257738	204628	6692.91	475564	34693.8	1955260	13151.8	835482	1291119	363001	580406	1730098	159093	24664.1	80986.9	24848	425275	7311.21
20210825-PAC-13-01	PAC	43299	37064.3	176279	246431	4868.58	264512	13490.2	1372391	14257.4	582176	959170	176926	279535	1074396	28961.9	6014.18	14297.3	54549	854082	23952.6
20210825-PAC-13-02	PAC	45904.9	35043.2	171906	225468	4907.5	303128	14065.1	1499489	13190.5	560871	946209	204780	275474	1000308	28576.7	4839.27	13659.1	48411.8	610230	15524.6
20210825-PAC-14-01	PAC	72222.3	73242.7	278598	219657	8085.05	390840	21736.1	1469894	25455.6	449175	1023633	153044	502550	1224100	26233.6	4874.78	10102.8	62257	630834	14529.5
20210825-PAC-14-02	PAC	67222.7	59022.7	272167	185306	7142.11	395508	24173.3	1365034	21469	417304	1073289	173720	470380	1112280	26001.3	3901.82	10217.8	56319.2	441215	9878.19
20210825-PAC-15-01	PAC	53194.4	45639.4	577347	313651	10831.3	357868	18285	1729113	13923.4	950509	1182070	256154	574610	1611481	40991.2	8169.77	17931.7	13640.2	212464	6824.93
20210825-PAC-15-02	PAC	54449.6	41457.5	558433	268507	9886.71	415965	20275.9	2050785	13853.8	937670	1284187	321754	606429	1628779	44597.7	7014.78	19444.8	14314.6	156012	6000.62
20210825-PAC-16-01	PAC	72734.8	47667.9	424283	244763	7361.68	168234	12808	1350324	18333.1	317340	784188	250039	395244	1248937	125558	28234	66554	26295.6	581319	13209.2
20210825-PAC-16-02	PAC	76021.2	41508.3	394249	204414	6527.83	176505	12966	1373741	16757.9	315084	803478	286192	371949	1214425	126538	20636.5	65362.3	24098.6	464369	12261.9
20210825-PAC-17-01	PAC	113812	44102.2	480117	376665	16629.4	510623	20181.5	1593438	16340.1	1145680	1002309	223760	504170	1245411	196608	44936.4	104256	20610.6	743230	19819.4
20210825-PAC-17-02	PAC	118617	39463.7	434136	280900	11635.7	468934	21345.7	1676986	15366.3	1130506	1093220	269524	509614	1233953	196068	32405.7	104923	20514.7	562466	14962.2
20210825-PAC-18-01	PAC	70468.4	53130.2	165367	174982	4150.91	188869	17594	1577340	21008.2	310299	1010959	336419	504484	1744257	39327.3	6888.86	11561.2	40919.2	931885	32156.2
20210825-PAC-18-02	PAC	64747.9	46180.4	155207	147131	4136.11	194382	21359.6	1784926	21249.3	302912	1068285	399078	539831	1727698	41169.3	5822.95	12489.3	39943.7	740287	25070.1
